# Supplementary material for: Indirect SPECT Imaging Evaluation for Possible Nose-to-Brain Drug Delivery Using a Compound with Poor Blood–Brain Barrier Permeability in Mice
Source: Pharmaceutics. 2022 May 10;14(5):1026. doi: 10.3390/pharmaceutics14051026 (PMC9145277; doi:10.3390/pharmaceutics14051026)
Supplement: Supplementary file 1 [file pharmaceutics-14-01026-s001.zip]

Archive with 1 entries (1 files):
- pharmaceutics-1681147-supplementary.pdf
